# Supplementary material for: Molecular Approaches in Fetal Malformations, Dynamic Anomalies and Soft Markers: Diagnostic Rates and Challenges—Systematic Review of the Literature and Meta-Analysis
Source: Diagnostics (Basel). 2022 Feb 23;12(3):575. doi: 10.3390/diagnostics12030575 (PMC8947110; doi:10.3390/diagnostics12030575)
Supplement: Supplementary file 1 [file diagnostics-12-00575-s001.zip]

Archive with 1 entries (1 files):
- diagnostics-1582110-SI.pdf
